# Supplementary material for: Genetic Alterations, DNA Methylation, Alloantibodies and Phenotypic Heterogeneity in Type III von Willebrand Disease
Source: Genes (Basel). 2022 May 28;13(6):971. doi: 10.3390/genes13060971 (PMC9222927; doi:10.3390/genes13060971)
Supplement: Supplementary file 1 [file genes-13-00971-s001.zip]

Archive with 1 entries (1 files):
- genes-1718247-supplementary.pdf
